# Supplementary material for: LMO3 downregulation in PCa: A prospective biomarker associated with immune infiltration
Source: Front Genet. 2022 Sep 19;13:945151. doi: 10.3389/fgene.2022.945151 (PMC9527341; doi:10.3389/fgene.2022.945151)
Supplement: Supplementary file 7 [file Table1.XLSX]

## Sheet: quantification of LMO3
	r1	r2	r3	v1	v2	v3	p1	p2	p3	d1	d2	d3
LMO3	85723.4	83457.8	88630.8	54760	47596.8	47186	46183.5	52252.4	53249.4	56219.5	55882.5	46084.7
actin	55557.8	55066.7	56733.3	53722.4	44577	45340.3	59386.7	43265.1	69671.7	64390.1	76000.2	65101.2
ratio	1.54296	1.51558	1.56224	1.01931	1.06774	1.04071	0.777675	1.20773	0.76429	0.873108	0.735294	0.707893
scale	1.00175	0.983976	1.01427	0.661782	0.693225	0.67567	0.504899	0.784107	0.496209	0.566859	0.477384	0.459594
